# Supplementary material for: Dataset for comparative analysis of precision metagenomics and traditional methods in urinary tract infection diagnostics
Source: Data Brief. 2025 Jan 30;59:111339. doi: 10.1016/j.dib.2025.111339 (PMC11847278; doi:10.1016/j.dib.2025.111339)
Supplement: Supplementary file 1 [file mmc1.xlsx]

## Sheet: S-1 NGS PCR Culture Data
Sr. No.	Sample id	SRA	PCR Results	Culture Results	Colony Count	Precision Metagenomics	Class Type	Phenotypic Group	Coverage	Median Depth	RPKM	TOTAL Reads
1	791846	SRR24983329				Aerococcus urinae	bacterial	3	0.379683	0	2202.41	3065970
						Facklamia hominis	bacterial	1	0.973922	1793	4831.32
						Propionimicrobium lymphophilum	bacterial	1	1	53432	192653
			Actinotignum schaalii			Actinotignum sanguinis (Actinobaculum schaalii)	bacterial	2	1	90404	243155
			Enterococcus faecalis	Enterococcus faecalis	10-100K	Enterococcus faecalis	bacterial	3	0.416616	0	374.946
			Enterococcus faecium
2	791586	SRR24983328		Staphylococcus epidermidis	10-100K	Staphylococcus epidermidis	bacterial	2	1	241	7827.22	333310
			Proteus mirabilis
3	791426	SRR24983319				Aerococcus christensenii	bacterial	2	0.949519	577	3678.06	3528362
			Streptococcus agalactiae			Streptococcus agalactiae	bacterial	3	0.311224	0	104.474
						Mobiluncus curtisii	bacterial	1	0.590945	5	12.6114
						Propionimicrobium lymphophilum	bacterial	1	0.79661	2	4.13914
						Bifidobacterium breve	bacterial	2	1	11037	20157.3
						Prevotella timonensis	bacterial	2	0.95	274	10813.1
						Actinotignum sanguinis	bacterial	2	0.868104	120	2153.46
						Ureaplasma parvum	bacterial	2	0.568558	13	526.654
						Actinobaculum massiliense	bacterial	1	0.340376	0	16.8616
						Streptococcus anginosus	bacterial	2	0.26343	0	85.3098
				Lactobacillus species	10-100K
4	790967	SRR24983312		NO GROWTH		Mobiluncus curtisii	bacterial	1	0.973458	12	2981.36	1149286
						Facklamia hominis	bacterial	1	0.277332	0	149.463
						Streptococcus intermedius	bacterial	2	0.424876	0	84.711
						Porphyromonas asaccharolytica	bacterial	1	0.724196	81	500.198
						Propionimicrobium lymphophilum	bacterial	1	0.569007	662	7845.71
						Prevotella timonensis	bacterial	2	0.984786	1787	14564.1
			Escherichia coli
			Klebsiella pneumoniae
5	791424	SRR24983313	Escherichia coli	Escherichia coli	>100K	Escherichia coli	bacterial	3	1	2771	6640.3	3192640
			Streptococcus agalactiae			Streptococcus agalactiae	bacterial	3	0.995683	32	72.6011
						Salmonella enterica	bacterial	3	0.331433	0	271.978
			Enterobacter cloaca
6	793020	SRR24983314				JC polyomavirus	viral	1	1	7354	14069.9	5612740
						Staphylococcus epidermidis	bacterial	2	1	27381	53455.7
						Human papillomavirus type 55/44 (HPV 55/44; Low-risk)	viral	0	0.750411	118	404.588
				Lactobacillus species	>10-100K
			Enterococcus faecalis
			Klebsiella pneumoniae
			Prevotella bivia
			Streptococcus agalactiae
7	793019	SRR24983315										5354442
			Enterobacter cloacae			Enterobacter cloacae complex	bacterial	3	0.342076	0	40.3701
						Klebsiella quasipneumoniae	bacterial	3	0.865308	5	100.302
			Klebsiella pneumoniae	Kleb. Pneumoniae	>100k	Klebsiella pneumoniae	bacterial	3	1	14637	27933.2
			Enterococcus faecalis
8	793175	SRR31272557	Negative	NO GROWTH		JC polyomavirus	viral	1	1	23902	161342	2150782
9	793235	SRR24983316				JC polyomavirus	viral	1	1	3370	73198.1	537566
			Pseudomonas aeruginosa			Pseudomonas aeruginosa	bacterial	3	0.924466	157	3116.55
				Escherichia coli	>10-100K
			Bacteroides fragilis
10	793243	SRR24983317	Negative	NO GROWTH		Streptococcus anginosus	bacterial	2	0.42589	0	80.2176	9718640
						JC polyomavirus	viral	1	1	252862	182827
11	791425	SRR24983318	Negative	NO GROWTH		Propionimicrobium lymphophilum	bacterial	1	0.365617	0	1082.98	20692
12	792157	SRR24983327	Negative	NO GROWTH		Prevotella timonensis	bacterial	2	0.798525	192	614.276	2514758
						Propionimicrobium lymphophilum	bacterial	1	1	934	7560.46
						Mobiluncus curtisii	bacterial	1	0.904762	5	35.4035
						Porphyromonas asaccharolytica	bacterial	1	0.790186	55	79.3695
13	791684	SRR24983326	Proteus mirabilis	Proteus mirabilis	>10-100K	Proteus mirabilis	bacterial	3	0.291596	0	17.7226	1260202
			Enterococcus faecium
			Klebsiella oxytoca
			Pseudomonas aeruginosa
						JC polyomavirus	viral	1	1	13606	164037
14	793075	SRR24983325	Negative	NO GROWTH		BK polyomavirus	viral	2	0.713655	24	992.013	1588702
						Trichomonas vaginalis	parasite	0	0.362335	0	592.565
15	793074	SRR24983324	Negative	NO GROWTH		Bifidobacterium breve	bacterial	2	1	72819	76454.9	5141954
16	791430	SRR24983323		NO GROWTH		JC polyomavirus	viral	1	1	533	3151.81	1560486
						Human papillomavirus type 55/44 (HPV 55/44; Low-risk)	viral	0	0.637115	3	17.6305
			Enterococcus faecium
			Escherichia coli
17	790893	SRR24983322		NO GROWTH		Klebsiella variicola	bacterial	3	0.398169	0	286.564	125726
						Escherichia coli	bacterial	3	0.361	0	408.192
			Enterococcus faecium
18	790725	SRR24983321	Candida parapsilosis	NO GROWTH		None	-		0.713655	992.013	129427	1588702
			Klebsiella pneumoniae						0.362335	592.565	77311.6
19	791575	SRR24983320	Negative	NO GROWTH		BK polyomavirus	viral	2	0.970041	90	3303.64	1021932
						JC polyomavirus	viral	1	0.941252	60	2220.09
20	790500	SRR25009029				Propionimicrobium lymphophilum	bacterial	1	1	79	722.095	1672688
			Proteus mirabilis	Proteus mirabilis	>100k	Proteus mirabilis	bacterial	3	1	7161	54683.3
			Bacteroides fragilis			JC polyomavirus	viral	1	0.990421	73	1248.92
			Actinotignum schaalii			Actinotignum sanguinis	bacterial	2	0.994293	88	845.694
			Klebsiella pneumoniae
			Enterococcus faecalis
21	789316	SRR25009025	Escherichia coli	Escherichia coli	>100K	Escherichia coli	bacterial	3	0.998376	293	1261.64	3392174
22	790498	SRR25009028				JC polyomavirus	viral	1	1	1359	14493.4	1565248
						Corynebacterium glucuronolyticum	bacterial	2	0.694485	2	20.4188
						Propionimicrobium lymphophilum	bacterial	1	0.37046	0	58.9402
			Escherichia coli	Escherichia coli	>10-100K	Escherichia coli	bacterial	3	0.990964	68	1002.33
			Prevotella bivia
			Klebsiella pneumoniae
			Enterobacter cloacae
23	789965	SRR25009027				Aerococcus urinae	bacterial	3	0.692698	2	97.4884	2021798
						Propionimicrobium lymphophilum	bacterial	1	0.842615	2	32.2776
				Escherichia colil	>100K	Escherichia coli	bacterial	3	1	518	3805.36
			Actinotignum schaalii
			Enterobacter cloacae
			Enterococcus faecalis
24	789487	SRR25009026	Escherichia coli	Escherichia coli	>100K	Escherichia coli	bacterial	3	0.992019	69	2325.57	584676
25	787061	SRR25009023				JC polyomavirus	viral	1	0.976054	53	2809.61	380670
			Escherichia coli	Escherichia coli	>100K	Escherichia coli	bacterial	3	0.988943	130	4714.95
			Enterobacter cloacae
26	787482	SRR25009024				Human papillomavirus type 51 (HPV 51; High-risk)	viral	0	0.860414	21	581.902	542752
			Escherichia coli	Escherichia coli	>100K	Escherichia coli	bacterial	3	0.994823	100	2440.63
						Human papillomavirus type 56 (HPV 56; High-risk)	viral	0	1	864	22510
						Atopobium vaginae	bacterial	2	0.314167	0	55.3745
			Enterobacter cloacae
			Prevotella bivia
27	783923	SRR25009035	Citrobacter freundii	Citrobacter freundii	>100K	Citrobacter freundii complex	bacterial	3	1	881	24951.2	1057674
						Providencia stuartii	bacterial	2	0.575566	2	17.6598
						Propionimicrobium lymphophilum	bacterial	1	0.622276	19	81.2557
						Human adenovirus B	viral	2	0.478093	0	15.8583
			Enterobacter cloacae
			Candida albicans
			Candida glabrata
28	783879	SRR25009036	Enterococcus faecalis	Enterococcus faecalis	100K	Enterococcus faecalis	bacterial	3	0.985767	131	40925.8	26044
			Enterococcus faecium
			Klebsiella pneumoniae
			Candida parapsilosis
29	783905	SRR25009033	Negative	No Growth 48 Hours		Actinobaculum massiliense	bacterial	1	0.970266	23	104.429	2416579
						Escherichia coli	bacterial	3	0.994404	17	53.806
						JC polyomavirus	viral	1	1	27452	120953
						Klebsiella oxytoca	bacterial	3	0.970509	7	29.5316
						Staphylococcus haemolyticus	bacterial	2	0.998767	45	119.623
						Enterobacter cloacae complex	bacterial	3	0.444199	0	13.9617
						Actinotignum sanguinis	bacterial	2	0.903614	3	15.6356
						Klebsiella pneumoniae	bacterial	3	0.758048	3	15.4523
						Prevotella timonensis	bacterial	2	0.670355	2	16.6806
						Propionimicrobium lymphophilum	bacterial	1	1	2	12.6223
						Aerococcus urinae	bacterial	3	0.746032	2	11.9002
						Enterococcus faecalis	bacterial	3	1	93	313.109
30	783623M	SRR25009042				Bifidobacterium breve	bacterial	2	0.560811	1	1.48977	300468
						Klebsiella quasipneumoniae	bacterial	3	0.742206	3	138.261
			Enterobacter cloacae	Enterobacter cloacae	10-100K	Enterobacter cloacae complex	bacterial	3	0.637017	23	655.981
						Propionimicrobium lymphophilum	bacterial	1	0.627119	1	1.96514
			Klebsiella pneumoniae			Klebsiella pneumoniae	bacterial	3	1	10768	22907.3
31	783624M	SRR25009041	Proteus mirabilis									58982
			Morganella morganii
						Propionimicrobium lymphophilum	bacterial	1	0.803874	2	6.56491
			Klebsiella oxytoca	Klebsiella oxytoca	>100K	Klebsiella oxytoca	bacterial	3	1	13106	53503.6
			Enterobacter cloacae
32	783887	SRR25009030				Prevotella timonensis	bacterial	2	0.665278	1	3.77135	2662737
			Escherichia coli	Escherichia coli	>100K	Escherichia coli	bacterial	3	1	2593	6740.45
			Enterobacter cloacae
			Actinotignum schaalii
33	783914	SRR25009022				Corynebacterium urealyticum	bacterial	3	0.730942	1	5.34703	1896747
						Facklamia hominis	bacterial	1	0.528084	1	3.13187
						Porphyromonas asaccharolytica	bacterial	1	0.571912	1	2.47876
						Staphylococcus haemolyticus	bacterial	2	0.882861	2	7.68962
						Staphylococcus simulans	bacterial	2	0.94902	2	8.39221
			Pseudomonas aeruginosa			Pseudomonas aeruginosa	bacterial	3	0.522978	1	6.61297
			Bacteroides fragilis			Bacteroides fragilis	bacterial	2	1	9	39.4355
			Enterococcus faecalis			Enterococcus faecalis	bacterial	3	0.998779	74	356.8
			Citrobacter freundii/braakii/koseri	Citrobacter freundii	>100K	Citrobacter freundii complex	bacterial	3	1	460	12689.7
						Peptostreptococcus anaerobius	bacterial	1	0.739454	1	7.80756
						Streptococcus anginosus	bacterial	2	0.937864	17	99.0701
			Klebsiella oxytoca	Klebsiella Oxytoca	>100 K
34	783671M	SRR25009038				Klebsiella oxytoca	bacterial	3	0.266708	0	1516.17	84936
						Escherichia coli	bacterial	3	0.456386	0	2417.02
			Enterococcus Faecalis	Enterococcus Faecalis	10-100K
35	783648	SRR25009047				Escherichia coli	bacterial	3	0.890257	6	568.851	97492
						Enterococcus faecalis	bacterial	3	0.72901	2	259.116
						Facklamia hominis	bacterial	1	0.805416	2	190.669
			Klebsiella aerogenes	Enterobacter Aerogenes	10-100K	Klebsiella aerogenes (Enterobacter aerogenes)	bacterial	3	0.848972	4	521.57
						Actinotignum sanguinis	bacterial	2	0.995561	12	1479.72
			Pseudomonas aeruginosa			Pseudomonas aeruginosa	bacterial	3	0.334909	0	49.5014
						Finegoldia magna (Peptostreptococcus magnus)	bacterial	2	0.272055	0	70.6275
						Prevotella timonensis	bacterial	2	0.822038	3	646.772
36	783904	SRR25009032	Enterococcus faecalis	Enterococcus faecalis	10-100K	Enterococcus faecalis	bacterial	3	0.918413	11	781.974	104673
			Actinotignum schaalii			Actinotignum sanguinis	bacterial	2	1	334	26820.3
			Escherichia coli	Escherichia Coli	10-100K	Escherichia coli	bacterial	3	0.916777	6	536.756
						Corynebacterium aurimucosum	bacterial	1	0.376442	0	60.1629
						Corynebacterium urealyticum	bacterial	3	0.894619	6	491.516
						Providencia stuartii	bacterial	2	1	7	583.643
						Facklamia hominis	bacterial	1	0.456369	0	73.0957
37	783654	SRR25009046		No Growth 48 Hours		Enterobacter cloacae complex	bacterial	3	0.319801	0	9.56873	2016772
						Oligella urethralis	bacterial	2	0.342657	0	3.45343
						Streptococcus anginosus	bacterial	2	0.741748	4	32.4545
						Klebsiella pneumoniae	bacterial	3	0.924534	5	21.115
						Escherichia coli	bacterial	3	1	701	6029.43
						Finegoldia magna (Peptostreptococcus magnus)	bacterial	2	0.552438	1	40.2133
						Citrobacter freundii complex	bacterial	3	0.627825	2	44.2167
						Corynebacterium pseudogenitalium	bacterial	3	0.876681	4	22.4897
						Staphylococcus warneri	bacterial	2	0.800357	3	8.55268
			Proteus mirabilis			Proteus mirabilis	bacterial	3	1	635	2369.43
						Rothia kristinae (Kocuria kristinae)	bacterial	1	0.525327	1	5.27147
						Anaerococcus lactolyticus	bacterial	2	0.641975	1	5.11433
						Prevotella timonensis	bacterial	2	1	302	3904.71
						Staphylococcus hominis	bacterial	2	0.523652	2	6.73517
						Klebsiella oxytoca	bacterial	3	1	21	82.1959
						Facklamia hominis	bacterial	1	0.794383	1	9.3365
						Enterococcus faecalis	bacterial	3	0.863793	8	31.0328
						Propionimicrobium lymphophilum	bacterial	1	1	103	493.423
						Human papillomavirus type 68 (HPV 68; High-risk)	viral	0	0.763566	3	9.07518
						Actinotignum sanguinis	bacterial	2	0.991756	11	52.1153
						Salmonella enterica	bacterial	3	0.60834	1	4.31593
38	783640M	SRR25009039				Corynebacterium pseudogenitalium	bacterial	3	0.2598	0	11.5604	524166
			Morganella morganii			Morganella morganii	bacterial	3	0.484161	0	80.023
						Klebsiella pneumoniae	bacterial	3	0.275783	0	15.9308
						Klebsiella oxytoca	bacterial	3	0.609816	3	67.0236
			Escherichia coli	Escherichia Coli	>100K	Escherichia coli	bacterial	3	1	513	6246.99
						Salmonella enterica	bacterial	3	0.269544	0	74.8215
						Acinetobacter pittii	bacterial	2	0.986032	47	536.276
39	783675M	SRR25009037				Klebsiella oxytoca	bacterial	3	0.366467	0	827.1	37361
						Prevotella timonensis	bacterial	2	0.537963	1	370.236
						Human papillomavirus type 55/44 (HPV 55/44; Low-risk)	viral	0	0.724805	2	831.611
						Streptococcus anginosus	bacterial	2	0.462136	0	792.79
						Anaerococcus lactolyticus	bacterial	2	0.334105	0	270.931
						Porphyromonas asaccharolytica	bacterial	1	0.619289	1	374.606
						Propionimicrobium lymphophilum	bacterial	1	0.869249	14	4439.1
			Proteus mirabilis			Proteus mirabilis	bacterial	3	0.996527	133	29607
						Escherichia coli	bacterial	3	0.424978	0	624.795
				Enterococcus Faecalis	10-100K
40	783662	SRR25009034				Mobiluncus curtisii	bacterial	1	0.288837	0	339.287	54750
						Alloscardovia omnicolens	bacterial	1	0.892627	3	476.637
						Staphylococcus simulans	bacterial	2	0.570196	1	127.448
						Staphylococcus epidermidis	bacterial	2	0.792645	2	335.298
						Prevotella timonensis	bacterial	2	0.984259	14	2358.65
						Facklamia hominis	bacterial	1	0.385657	0	99.3031
						Klebsiella oxytoca	bacterial	3	0.277228	0	90.1232
						Porphyromonas asaccharolytica	bacterial	1	0.502538	1	75.1027
						Escherichia coli	bacterial	3	0.682443	1	279.092
						Anaerococcus lactolyticus	bacterial	2	0.741512	4	599.624
			Enterococcus Faecalis	Enterococcus Faecalis	10-100K	Enterococcus faecalis	bacterial	3	0.931217	13	2199.06
41	783920	SRR25009044				Corynebacterium aurimucosum	bacterial	1	0.495446	0	24.995	552465
						Finegoldia magna (Peptostreptococcus magnus)	bacterial	2	0.567744	1	91.4784
						Klebsiella pneumoniae	bacterial	3	0.977742	27	439.896
						Propionimicrobium lymphophilum	bacterial	1	1	3044	58738.1
						Escherichia coli	bacterial	3	0.936954	6	130.721
			Enterococcus Faecium	Enterococcus Faecium	10-100K	Enterococcus faecium	bacterial	3	0.99423	49	608.966
						Prevotella timonensis	bacterial	2	0.998148	103	7350.65
						Corynebacterium coyleae	bacterial	1	0.670856	2	42.1604
						Enterococcus faecalis	bacterial	3	0.517803	1	31.3675
						Klebsiella oxytoca	bacterial	3	0.947206	7	132.927
						Facklamia hominis	bacterial	1	1	235	2352.18
						Staphylococcus epidermidis	bacterial	2	0.746479	3	39.4689
						Corynebacterium pseudogenitalium	bacterial	3	0.916738	6	136.334
						Aerococcus urinae	bacterial	3	0.765714	5	181.537
42	783912	SRR25009020				Serratia marcescens	bacterial	3	0.886722	11	160.947	1052993
			Escherichia coli	Escherichia Coli	10-100K	Escherichia coli	bacterial	3	1	360	2866.26
			Enterobacter cloacae	Enterobacter Cloacae	>100K	Enterobacter cloacae complex	bacterial	3	0.637017	80	11761.1
						Atopobium vaginae	bacterial	2	0.654416	1	12.4252
						Epstein-Barr virus (EBV)	viral	1	0.411028	0	10.9734
						Klebsiella oxytoca	bacterial	3	0.504125	1	6.85617
			Actinotignum schaalii			Actinotignum sanguinis	bacterial	2	1	278	2288.85
						Peptostreptococcus anaerobius	bacterial	1	0.612076	1	4.33552
			Enterococcus faecalis	Enterococcus Faecalis	>100K	Enterococcus faecalis	bacterial	3	1	444	3927.34
			Morganella morganii			Morganella morganii	bacterial	3	0.943262	5	57.0383
			Prevotella bivia
43	783922	SRR25009043	Enterococcus faecalis			Enterococcus faecalis	bacterial	3	0.927772	12	175.847	557743
						Propionimicrobium lymphophilum	bacterial	1	1	26	491.851
						Prevotella timonensis	bacterial	2	0.71692	1	18.3249
						Actinobaculum massiliense	bacterial	1	1	17	316.192
						Streptococcus constellatus	bacterial	2	0.346616	0	17.4311
						Acinetobacter pittii	bacterial	2	1	13969	146408
						Aerococcus urinae	bacterial	3	0.76	3	83.0637
						Facklamia hominis	bacterial	1	0.940321	23	296.821
						Staphylococcus epidermidis	bacterial	2	1	221	3722.67
						BK polyomavirus	viral	2	0.962788	6	111.772
				Acinetobacter baumannii	>100K
44	783917	SRR25009045		Citrobacter freundii	10-100K	Citrobacter freundii complex	bacterial	3	1	1284	12748	1745817
						Bacteroides fragilis	bacterial	2	0.859605	2	9.39558
						Klebsiella variicola	bacterial	3	0.986195	100	344.484
						Enterococcus faecium	bacterial	3	0.952834	12	54.2229
						Staphylococcus simulans	bacterial	2	0.975686	4	22.6686
			Proteus mirabilis	Proteus Mirabilis	10-100K	Proteus mirabilis	bacterial	3	0.901959	8	50.3483
			Pseudomonas aeruginosa
			Staphylococcus aureus
			Enterococcus faecium
			Morganella morganii
			Klebsiella pneumoniae
			Enterobacter cloacae
45	783890	SRR25009031	Candida glabrata	No Growth 48 Hours		Candida glabrata (Nakaseomyces glabrata)	fungal	3	0.853612	3	962.878	27754
			Escherichia coli			Escherichia coli	bacterial	3	0.67083	1	458.812
			Enterococcus faecium
			Candida albicans
46	783626M	SRR25009040	Pseudomonas aeruginosa			Pseudomonas aeruginosa	bacterial	3	0.630449	2	5.6901	255064
				Escherichia Coli	>100K	Escherichia coli	bacterial	3	1	5812	8350.08
			Morganella morganii			JC polyomavirus	viral	1	0.867178	5	11.229
			Enterobacter cloacae
47	783913	SRR25009021				JC polyomavirus	viral	1	1	1637	18480.6	866569
						Aerococcus urinae	bacterial	3	0.99619	103	1735.66
						Klebsiella pneumoniae	bacterial	3	0.897913	4	38.2204
						Corynebacterium pseudogenitalium	bacterial	3	1	25	293.57
						Bacteroides fragilis	bacterial	2	1	34	321.401
						Enterobacter cloacae complex	bacterial	3	0.405249	0	25.1364
						Porphyromonas asaccharolytica	bacterial	1	0.720812	31	221.404
						Corynebacterium urealyticum	bacterial	3	0.920777	3	29.8586
						Propionimicrobium lymphophilum	bacterial	1	0.922518	3	40.1072
						Staphylococcus hominis	bacterial	2	0.735974	4	25.0661
						Facklamia hominis	bacterial	1	0.877633	3	47.6786
			E.Coli	Escherichia Coli	10-100K	Escherichia coli	bacterial	3	0.997934	54	578.91
						Enterococcus faecalis	bacterial	3	0.992472	39	332.831
						Finegoldia magna (Peptostreptococcus magnus)	bacterial	2	0.499717	0	33.0433
						Streptococcus anginosus	bacterial	2	1	43	442.815
				Staphylococcus Aur	10-100K	Staphylococcus aureus	bacterial	3	0.819515	3	27.4215
						Corynebacterium aurimucosum	bacterial	1	0.932605	9	560.441
						Klebsiella oxytoca	bacterial	3	0.990305	10	101
						Enterococcus raffinosus	bacterial	3	1	220	1836.81
			Morganella morganii			Morganella morganii	bacterial	3	1	899	9113.65
			Enterococcus faecium
			Actinotignum schaalii
